# Supplementary material for: Characterization and Genetic Evolution of H6N2 Subtype AIV Isolates from Aquatic Birds
Source: Microorganisms. 2026 Apr 16;14(4):895. doi: 10.3390/microorganisms14040895 (PMC13118982; doi:10.3390/microorganisms14040895)
Supplement: Supplementary file 1 [file microorganisms-14-00895-s001.zip]

Archive with 1 entries (1 files):
- microorganisms-4184425-supplementary.pdf
